# Supplementary material for: Novel Design of Eco-Friendly High-Performance Thermoplastic Elastomer Based on Polyurethane and Ground Tire Rubber toward Upcycling of Waste Tires
Source: Polymers (Basel). 2024 Aug 29;16(17):2448. doi: 10.3390/polym16172448 (PMC11398027; doi:10.3390/polym16172448)
Supplement: Supplementary file 1 [file polymers-16-02448-s001.zip]

Archive with 10 entries (10 files):
- Supplementary material-Figure S1.pdf
- Supplementary material-Figure S2.pdf
- Supplementary material-Figure S3.pdf
- Supplementary material-Figure S4.pdf
- Supplementary material-Figure S5.pdf
- Supplementary material-Figure S6.pdf
- Supplementary material-Figure S7.pdf
- Supplementary material-Figure S8.pdf
- Supplementary material-Figure S9.pdf
- Supplementary material-Table S1.pdf
